# Supplementary material for: Web-Based Psychological Interventions for People Living With and Beyond Cancer: Meta-Review of What Works and What Does Not for Maximizing Recruitment, Engagement, and Efficacy
Source: JMIR Cancer. 2022 Jul 8;8(3):e36255. doi: 10.2196/36255 (PMC9308073; doi:10.2196/36255)
Supplement: Multimedia Appendix 2 [file cancer_v8i3e36255_app2.xlsx]

## Sheet: Sheet1
	Systematic Reviews with Narrative Synthesis															Meta-Analyses
	Agboola (SR)	Beatty & Lambert (SR)	Forbes (SR)	Fridriksdottir (SR)	Golita & Baban (SR)	Griffiths (SR)	Hong 2012 (SR)	Ihrig (SR)	McAlpine (SR)	Moradian (SR)	Paul (SR)	Qan'ir & Song (SR)	Toivonen (SR)	Triberti (SR)	Zhu (IR)	Chen (MA)	Larson (MA)	Seiler (MA)	Wang (MA)	Xu (MA)		Count Present	Count Not Present	Count Not Applicable			Key: SR = systematic review with narrative synthesis; MA = meta-analysis; IR = integrative review
PRISMA Criteria
1) Identify the report as a systematic review, meta-analysis, or both.	Y	Y	Y	N	Y	Y	Y	Y	Y	Y	N	Y	Y	Y	N	Y	Y	Y	Y	Y		17	3	0
2) Provide a structured summary including, as applicable: background; objectives; data sources; study eligibility criteria, participants, and interventions; study appraisal and synthesis methods; results; limitations; conclusions and implications of key findings; systematic review registration number.	Y	N	Y	Y	N	Y	Y	Y	Y	Y	N	Y	Y	Y	Y	N	Y	Y	Y	Y		16	4	0
3) Describe the rationale for the review in the context of what is already known.	Y	Y	Y	Y	Y	Y	Y	Y	Y	Y	Y	Y	Y	Y	Y	Y	Y	Y	Y	Y		20	0	0
4) Provide an explicit statement of questions being addressed with reference to participants, interventions, comparisons, outcomes, and study design (PICOS).	N	Y	Y	N	Y	N	Y	Y	Y	N	Y	Y	N	Y	Y	Y	N	Y	Y	Y		14	6	0
5) Indicate if a review protocol exists, if and where it can be accessed (e.g., Web address), and, if available, provide registration information including registration number.	N	N	Y	N	N	N	N	N	N	N	N	N	N	Y	N	N	N	Y	Y	N		4	16	0
6) Specify study characteristics (e.g., PICOS, length of follow-up) and report characteristics (e.g., years considered, language, publication status) used as criteria for eligibility, giving rationale.	N	Y	Y	Y	Y	N	Y	Y	Y	Y	Y	Y	Y	Y	Y	Y	Y	Y	Y	Y		18	2	0
7) Describe all information sources (e.g., databases with dates of coverage, contact with study authors to identify additional studies) in the search and date last searched.	Y	Y	Y	Y	Y	Y	Y	Y	Y	Y	Y	Y	Y	Y	Y	Y	Y	Y	Y	Y		20	0	0
8) Present full electronic search strategy for at least one database, including any limits used, such that it could be repeated.	Y	Y	Y	N	Y	N	N	Y	Y	N	N	N	Y	Y	Y	Y	Y	N	Y	Y		13	7	0
9) State the process for selecting studies (i.e., screening, eligibility, included in systematic review, and, if applicable, included in the meta-analysis).	Y	Y	Y	Y	Y	Y	Y	Y	Y	Y	Y	Y	Y	Y	Y	Y	Y	Y	Y	Y		20	0	0
10) Describe method of data extraction from reports (e.g., piloted forms, independently, in duplicate) and any processes for obtaining and confirming data from investigators.	N	Y	Y	Y	Y	Y	Y	N	Y	N	N	Y	Y	N	N	Y	Y	Y	Y	Y		14	6	0
11) List and define all variables for which data were sought (e.g., PICOS, funding sources) and any assumptions and simplifications made.	N	Y	Y	Y	Y	Y	Y	Y	N	N	N	Y	Y	Y	Y	Y	Y	Y	Y	Y		16	4	0
12) Describe methods used for assessing risk of bias of individual studies (including specification of whether this was done at the study or outcome level), and how this information is to be used in any data synthesis.	Y	Y	Y	N	Y	N	N	Y	N	Y	N	Y	Y	N	N	Y	N	Y	Y	Y		12	8	0
13) State the principal summary measures (e.g., risk ratio, difference in means).	N/A	N/A	N/A	N/A	N/A	N/A	N/A	N/A	N/A	N/A	N/A	N/A	N/A	N/A	N/A	Y	Y	Y	Y	Y		5	0	15
14) Describe the methods of handling data and combining results of studies, if done, including measures of consistency (e.g., I2) for each meta-analysis.	N/A	N/A	N/A	N/A	N/A	N/A	N/A	N/A	N/A	N/A	N/A	N/A	N/A	N/A	N/A	Y	Y	Y	Y	Y		5	0	15
15) Specify any assessment of risk of bias that may affect the cumulative evidence (e.g., publication bias, selective reporting within studies).	Y	N	Y	N	Y	N	N	Y	N	N	N	Y	Y	N	N	Y	N	Y	Y	Y		10	10	0
16) Describe methods of additional analyses (e.g., sensitivity or subgroup analyses, meta-regression), if done, indicating which were pre-specified.	N/A	N/A	N/A	N/A	N/A	N/A	N/A	N/A	N/A	N/A	N/A	N/A	N/A	N/A	N/A	Y	Y	N	N	Y		3	2	15
17) Give numbers of studies screened, assessed for eligibility, and included in the review, with reasons for exclusions at each stage, ideally with a flow diagram.	Y	Y	Y	Y	Y	Y	Y	Y	Y	Y	Y	Y	Y	Y	Y	Y	Y	Y	Y	Y		20	0	0
18) For each study, present characteristics for which data were extracted (e.g., study size, PICOS, follow-up period) and provide the citations.	Y	Y	Y	Y	Y	Y	Y	Y	Y	Y	Y	Y	Y	Y	Y	Y	Y	Y	Y	Y		20	0	0
19) Present data on risk of bias of each study and, if available, any outcome level assessment (see item 12).	Y	Y	Y	N	Y	N	N	N	N	Y	N	Y	Y	N	N	Y	N	Y	Y	Y		11	9	0
20) For all outcomes considered (benefits or harms), present, for each study: (a) simple summary data for each intervention group (b) effect estimates and confidence intervals, ideally with a forest plot.	N/A	N/A	N/A	N/A	N/A	N/A	N/A	N/A	N/A	N/A	N/A	N/A	N/A	N/A	N/A	Y	Y	Y	Y	Y		5	0	15
21) Present results of each meta-analysis done, including confidence intervals and measures of consistency.	N/A	N/A	N/A	N/A	N/A	N/A	N/A	N/A	N/A	N/A	N/A	N/A	N/A	N/A	N/A	Y	Y	Y	Y	Y		5	0	15
22) Present results of any assessment of risk of bias across studies (see Item 15).	Y	N	Y	N	Y	N	N	N	N	N	N	N	Y	N	N	N	N	Y	Y	Y		7	13	0
23) Give results of additional analyses, if done (e.g., sensitivity or subgroup analyses, meta-regression [see Item 16]).	N/A	N/A	N/A	N/A	N/A	N/A	N/A	N/A	N/A	N/A	N/A	N/A	N/A	N/A	N/A	Y	Y	Y	N/A	Y		4	0	16
24) Summarize the main findings including the strength of evidence for each main outcome; consider their relevance to key groups (e.g., healthcare providers, users, and policy makers).	Y	Y	Y	Y	Y	Y	Y	Y	Y	Y	Y	Y	Y	Y	Y	Y	Y	Y	Y	Y		20	0	0
25) Discuss limitations at study and outcome level (e.g., risk of bias), and at review-level (e.g., incomplete retrieval of identified research, reporting bias).	Y	Y	Y	Y	Y	Y	Y	Y	Y	Y	Y	Y	Y	Y	Y	N	Y	Y	Y	Y		19	1	0
26) Provide a general interpretation of the results in the context of other evidence, and implications for future research.	Y	Y	Y	Y	Y	Y	Y	Y	Y	Y	Y	Y	Y	N	Y	Y	Y	Y	Y	Y		19	1	0
27) Describe sources of funding for the systematic review and other support (e.g., supply of data); role of funders for the systematic review.	N	N	Y	Y	Y	Y	Y	Y	Y	N	Y	Y	Y	Y	Y	Y	N	Y	Y	Y		16	4	0
Number of Items Present	15	16	21	13	19	13	15	17	15	13	11	18	19	15	14	23	20	25	25	26
Number of Items Not Present	6	5	0	8	2	8	6	4	6	8	10	3	2	6	7	4	7	2	1	1
Number of Not Applicable Items	6	6	6	6	6	6	6	6	6	6	6	6	6	6	6	0	0	0	1	0
Percentage of Applicable Criteria Met	71.4286	76.1905	100	61.9048	90.4762	61.9048	71.4286	80.9524	71.4286	61.9048	52.381	85.7143	90.4762	71.4286	66.6667	85.1852	74.0741	92.5926	96.1538	96.2963
Minimum Percentage met	52.381
Maximum Percentage met	100
Mean Percentage met	77.9294
SD Percentage met	13.6607
