# Supplementary material for: Web-Based Psychological Interventions for People Living With and Beyond Cancer: Meta-Review of What Works and What Does Not for Maximizing Recruitment, Engagement, and Efficacy
Source: JMIR Cancer. 2022 Jul 8;8(3):e36255. doi: 10.2196/36255 (PMC9308073; doi:10.2196/36255)
Supplement: Multimedia Appendix 3 [file cancer_v8i3e36255_app3.xlsx]

## Sheet: Count of Category Frequency
	Agboola	Beatty	Chen	Forbes	Fridriksdottir	Golita & Baban	Griffiths	Hong	Ihrig	Larson	McAlpine	Moradian	Paul	Qan'ir & Song	Seiler	Toivonen	Triberti	Wang	Xu	Zhu
CBT & ISG	1	0	0	0	1	0	0	0	0	0	0	0	0	0	0	0	0	0	0	0
CBT	0	1	4	2	5	6	1	1	0	0	1	0	1	3	0	0	4	1	2	0
Mindfulness + Cognitive Therapy or CBT	0	0	0	0	0	2	0	0	0	0	0	0	0	0	1	1	1	1	0	0
Mindfulness / Imagery	1	0	1	0	0	0	0	0	0	0	0	0	0	0	1	1	1	0	0	0
Psychological Skills Training	0	0	0	0	0	0	0	0	0	0	0	0	0	0	0	0	1	0	2	0
Problem-Solving Therapy	0	0	0	0	0	0	0	0	0	0	0	0	0	0	0	0	0	2	2	0
Problem-Solving Therapy + CBT	0	0	0	0	0	1	0	0	0	0	0	0	0	0	1	0	0	1	1	0
Problem-Solving Therapy + Social Support	1	0	0	0	1	1	0	1	0	0	1	0	1	1	0	0	1	0	0	1
Self-Determination Theory / Self-Management	2	0	1	1	4	0	1	0	0	2	2	2	1	2	1	0	3	0	2	2
Cognitive Therapy + Self-Management	0	0	0	1	0	0	0	0	0	0	0	0	0	0	0	0	0	0	0	0
Self-Efficacy Theory	0	0	0	0	0	0	0	0	0	0	0	0	0	0	1	0	0	0	1	0
Self-Efficacy Theory + Social Exchange Theory	0	0	0	0	0	0	0	0	0	0	0	0	0	0	0	0	0	0	1	0
Self-Regulatory Theory	0	0	0	2	0	0	0	0	0	0	0	0	0	0	0	0	0	0	0	0
Psychosocial Support	1	0	2	2	1	0	3	4	3	0	4	0	2	2	0	0	3	0	0	2
Therapeutic Writing	1	0	0	0	0	0	0	0	0	0	0	0	0	0	0	0	0	0	0	0
Representational Approach	0	0	0	0	1	0	0	0	0	0	0	0	0	0	0	0	0	0	0	0
Mixed or Neutral Theory	0	0	1	0	0	0	0	0	0	1	0	0	0	0	0	0	0	1	0	0
Number of Reviews Each Category Included In
CBT + ISG	2
CBT	13
Mindfulness + Cognitive Therapy or CBT	5
Mindfulness / Imagery	5
Psychological Skills Training	2
Problem-Solving Therapy	2
Problem-Solving Therapy + CBT	4
Problem-Solving Therapy + Social Support	9
Self-Determination Theory / Self-Management	14
Cognitive Therapy + Self-Management	1
Self-Efficacy Theory	2
Self-Efficacy Theory + Social Exchange Theory	1
Self-Regulatory Theory	1
Psychosocial Support	12
Therapeutic Writing	1
Representational Approach	1
Mixed or Neutral Theory	3

## Sheet: Individual Refs
		Agboola	Beatty	Chen	Forbes	Fridriksdottir	Golita & Baban	Griffiths	Hong	Ihrig	Larson	McAlpine	Moradian	Paul	Qan'ir & Song	Seiler	Toivonen	Triberti	Wang	Xu	Zhu
	Relevant	7	1	9	8	14	15	7	17	16	3	10	3	7	8	5	2	19	6	11	15		Number of Reviews in Which Each Intervention Appears
CBT & ISG	Onward	Duffecy 2013				Duffecy 2013																	2
CBT	iCBT					David 2013	David 2013 Owen 2005 Chambers 2018								Cockle-Hearne 2018			Hummel 2018					4
	Cancer Coping Online / Finding My Way					Beatty 2016	Beatty 2016																2
	Cognitive-Behavioural Stress Management			Carpenter 2014	Yanez 2015		Carpenter 2014								Yanez 2015			Carpenter 2014					5
	My Road Ahead				Wootten 2015	Wootten 2015	Wootten 2015								Wootten 2015								4
	BREATH			van den Berg 2015		van den Berg 2015	van den Berg 2015											van den Berg 2015	van den Berg 2015	van den Berg 2015			6
	HappyneuronPro			Damholdt 2016																			1
	Online self-guided coping intervention and discussion board		Owen 2005	Owen 2005		Owen 2005	Owen 2005 Owen 2017	Owen 2003	Owen 2005			Owen 2005		Owen 2005				Owen 2005		Owen 2005			10
Mindfulness + Cognitive Therapy or CBT	Mindfulness-Based Cognitive Therapy						Zernicke 2014 Bruggeman-Everts 2017 Compen 2018									Bruggerman-Everts 2015	Bruggerman-Everts 2015						3
	STREAM						Urech 2018											Urech 2018	Urech 2018				3
Mindfulness / Imagery	Mindfulness-Based Stress Reduction																	Lengacher 2018					1
	Imagery-based intervention	Freeman 2015		Freeman 2015												Freeman 2015							3
	Mindfulness-Based Cancer Recovery																Zernicke 2014						1
Skills Training	LILAC: Positive Affect Skill Intervention																	Cheung 2016					1
	Reimagine																			Smith 2018			1
	Pain Coping Skills Training																			Somers 2018			1
Problem-Solving Therapy	Web-based problem-solving therapy																		Boele 2018	Boele 2018			2
	ENCOURAGE (Admiraal study)																		Admiraal 2017	Admiraal 2017			2
Problem-Solving Therapy + CBT	KNW (Kanker Nazorg Wijzer; Cancer Aftercare Guide)						Willems 2017									Willems 2016			Willems 2017	Willems 2017			4
Problem-Solving Therapy + Social Support	CHESS	Hawkins 2010				Gustafson 2013	Baker 2011		Gustafson 1994 Gustafson 2005			Gustafson 2008		Hawkins 2010 Gustafson 2001 Gustafson 2008	Hawkins 2017			Gustafson 2008 Hawkins 2012 Hawkins 2010 Kim 2017			Gustafson 2005 Gustafson 2008 Gustafson 2001 Hawkins 2010 Baker 2011 Yoo 2014 Shim 2011 Shaw 2006		9
Self-Determination Theory / Self-Management	IPPC + Webchoice	Borosund 2014			Ruland 2013	Borosund 2014 Ruland 2013					Ruland 2013	Ruland 2013	Ruland 2013 Borosund 2014		Ruland 2013			Borosund 2014					8
	OIES					Loiselle 2010								Loiselle 2010	Loiselle 2010			Loiselle 2010			Dubois & Loiselle 2009 Loiselle 2010		5
	Breast Cancer Patient Pathway	Ryhanen 2013		Ryhanen 2013		Ryhanen 2013					Ryhanen 2013		Ryhanen 2013					Ryhanen 2013					6
	Mobile phone-based symptom management																				Wang 2015		1
	RESTORE															Foster 2016				Foster 2016			2
	TOS (Transmural Oncological Support)					van den Brink 2007		van den Brink 2007				van den Brink 2007											3
	INSPIRE																			Syrjala 2018			1
Cognitive Therapy + Self-Management	Cognitive Reframing and Self-Management Strategies				Kazer 2011																		1
Self-Efficacy Theory	The Chronic Disease Self-Management Program															Bantum 2014				Bantum 2014			2
Self-Efficacy Theory + Social Exchange Theory	Breast Cancer E-Support																			Zhu 2018			1
Self-Regulatory Theory	PIES (Prostate Interactive Education System)				Diefenbach 2012																		1
	V-CIS (Virtual Cancer Information Service)				Fleisher 2015																		1
Psychosocial Support	Internet Support Group	Lepore 2014		Chee 2016	Lange 2017			Lieberman 2003	Lieberman 2003 Klemm 1999 Klemm & Hardie 2002 Klemm 2008 Vilhauer 2009 Hoybye 2010	Klemm 1999 Sullivan 2003 Broom 2005 Blank 2007 Blank 2010 Huber 2010 Rising 2017 Huber 2018 Bandaragoda 2018		Salzer 2010 Hoybye 2010 Lieberman 2003		Hoybye, 2010	Lange 2017			Chee 2016 Shaw 2006 Batenburg and Das 2014			Shaw 2006 Salzer 2010		11
	Use of Online Discussion Board							Lieberman 2005 Lieberman 2006 Rodgers 2005	Lieberman 2007 Weinberg 1995 Weinberg 1996 Lieberman & Russo 2002 Fernsler & Manchester 1997 Rodgers & Chen 2005	Owen 2004 Seale 2006 Gooden 2007 Varre 2011 Durant 2011 Durant 2012		Lieberman 2005						Lieberman 2005			Huang 2011a Huang 2011b		6
	Bosom Buddies			Winzelberg 2003		Winzelberg 2003		Winzelberg 2003	Winzelberg 2003			Winzelberg 2003		Winzelberg 2003									6
	Us TOO				Osei 2013					Osei 2013		Osei 2013			Osei 2013								4
	Virtual Cancer Internet Community								Changrani 2008									Changrani 2008					2
Therapeutic Writing	Project Connect	Stanton 2013																					1
Representational Approach	WRITE					Donovan 2014																	1
Mixed or Neutral Theory	Online counselling / therapy			David 2011							Sheperd 2006								Niklas 2011				3
		1	0	0	0	1	0	0	0	0	0	0	0	0	0	0	0	0	0	0	0
		0	0	0	0	1	1	0	0	0	0	0	0	0	1	0	0	1	0	0	0
		0	0	1	1	0	1	0	0	0	0	0	0	0	1	0	0	1	0	0	0
		0	0	1	0	1	1	0	0	0	0	0	0	0	0	0	0	1	1	1	0
		0	0	1	0	0	0	0	0	0	0	0	0	0	0	0	0	0	0	0	0
		0	1	1	0	1	2	1	1	0	0	1	0	1	0	0	0	1	0	1	0
		0	0	0	0	0	3	0	0	0	0	0	0	0	0	1	1	0	0	0	0
		0	0	0	0	0	1	0	0	0	0	0	0	0	0	0	0	1	1	0	0
		0	0	0	0	0	0	0	0	0	0	0	0	0	0	0	0	1	0	0	0
		1	0	1	0	0	0	0	0	0	0	0	0	0	0	1	0	0	0	0	0
		0	0	0	0	0	0	0	0	0	0	0	0	0	0	0	0	1	0	0	0
		0	0	0	0	0	0	0	0	0	0	0	0	0	0	0	0	0	0	1	0
		0	0	0	0	0	0	0	0	0	0	0	0	0	0	0	0	0	0	1	0
		0	0	0	0	0	0	0	0	0	0	0	0	0	0	0	0	0	1	1	0
		0	0	0	0	0	0	0	0	0	0	0	0	0	0	0	0	0	1	1	0
		0	0	0	0	0	1	0	0	0	0	0	0	0	0	1	0	0	1	1	0
		1	0	0	0	1	1	0	2	0	0	1	0	3	1	0	0	4	0	0	8
		1	0	0	1	2	0	0	0	0	1	1	2	0	1	0	0	1	0	0	0
		0	0	0	0	1	0	0	0	0	0	0	0	1	1	0	0	1	0	0	2
		1	0	1	0	1	0	0	0	0	1	0	1	0	0	0	0	1	0	0	0
		0	0	0	0	0	0	0	0	0	0	0	0	0	0	0	0	0	0	0	1
		0	0	0	0	0	0	0	0	0	0	0	0	0	0	1	0	0	0	1	0
		0	0	0	0	1	0	1	0	0	0	1	0	0	0	0	0	0	0	0	0
		0	0	0	1	0	0	0	0	0	0	0	0	0	0	0	0	0	0	0	0
		0	0	0	0	0	0	0	0	0	0	0	0	0	0	1	0	0	0	1	0
		0	0	0	0	0	0	0	0	0	0	0	0	0	0	0	0	0	0	1	0
		0	0	0	1	0	0	0	0	0	0	0	0	0	0	0	0	0	0	0	0
		0	0	0	1	0	0	0	0	0	0	0	0	0	0	0	0	0	0	0	0
		1	0	1	1	0	0	1	6	9	0	3	0	1	1	0	0	3	0	0	2
		0	0	0	0	0	0	3	6	6	0	1	0	0	0	0	0	1	0	0	2
		0	0	1	0	1	0	1	1	0	0	1	0	1	0	0	0	0	0	0	0
		0	0	0	1	0	0	0	0	1	0	1	0	0	1	0	0	0	0	0	0
		0	0	0	0	0	0	0	1	0	0	0	0	0	0	0	0	1	0	0	0
		1	0	0	0	0	0	0	0	0	0	0	0	0	0	0	0	0	0	0	0
		0	0	0	0	1	0	0	0	0	0	0	0	0	0	0	0	0	0	0	0
		0	0	1	0	0	0	0	0	0	1	0	0	0	0	0	0	0	1	0	0
IPPC = Internet-based patient-provider communication tool
BREATH = breast cancer e-health
WRITE = written representational intervention to ease symptoms
WRITE = written representational intervention to ease symptoms

## Sheet: List of refs and frequencies
Ref	#		How many original studies were represented in:
Admiraal 2017	2		1 review	60
Baker 2011	2		2 reviews	18
Bandaragoda 2018	1		3 reviews	10
Bantum 2014	2		4 reviews	4
Batenburg and Das 2014	1		5 reviews	1
Beatty 2016	2		6 reviews	4
Boele 2018	2		7 reviews	0
Borosund 2014	4		8 reviews	0
Blank 2007	1		9 reviews	1
Blank 2010	1
Broom 2005	1
Bruggerman-Everts 2015	2
Bruggerman-Everts 2017	1
Carpenter 2014	3
Chambers 2018	1
Changrani 2008	1
Chee 2016	2
Cheung 2016	1
Cockle-Hearne 2018	1
Compen 2018	1
Damholdt 2016	1
David 2011	1
David 2013	2
Diefenbach 2012	1
Donovan 2014	1
Dubois & Loiselle 2009	1
Duffecy 2013	2
Durant 2011	1
Durant 2012	1
Fernsler & Manchester 1997	1
Fleisher 2015	1
Foster 2016	2
Freeman 2015	3
Gooden 2007	1
Gustafson 1994	1
Gustafson 2001	2
Gustafson 2005	3
Gustafson 2008	3
Gustafson 2013	1
Hawkins 2010	4
Hawkins 2012	1
Hawkins 2017	1
Hoybye, 2010	3
Huang 2011a	1
Huang 2011b	1
Huber 2010	1
Huber 2018	1
Hummel 2018	1
Kazer 2011	1
Kim 2017	1
Klemm 1999	2
Klemm & Hardie 2002	1
Klemm 2008	1
Lange 2017	2
Lengacher 2018	1
Lepore 2014	1
Lieberman & Russo 2002	1
Lieberman 2003	3
Lieberman 2005	3
Lieberman 2006	1
Lieberman 2007	1
Loiselle 2010	5
Niklas 2011	1
Osei 2013	4
Owen 2003	1
Owen 2004	1
Owen 2005	9
Owen 2017	1
Rising 2017	1
Rodgers & Chen 2005	2
Ruland 2013	6
Ryhanen 2013	6
Salzer 2010	2
Seale 2006	1
Shaw 2006	2
Sheperd 2006	1
Shim 2011	1
Smith 2018	1
Somers 2018	1
Stanton 2013	1
Sullivan 2003	1
Syrjala 2018	1
Urech 2018	3
van den Berg 2015	6
van den Brink 2007	3
Varre 2011	1
Vilhauer 2009	1
Wang 2015	1
Weinberg 1995	1
Weinberg 1996	1
Willems 2016	1
Willems 2017	3
Winzelberg 2003	6
Wootten 2015	4
Yanez 2015	2
Yoo 2014	1
Zernicke 2014	2
Zhu 2018	1
